# Supplementary material for: The Screening of Hepatitis B and Hepatitis C Virus Infection among HIV-Infected Inpatients and Evaluation of Correlated Characteristics in a General Hospital in Shenyang, Liaoning, China
Source: J Clin Med. 2022 Nov 8;11(22):6620. doi: 10.3390/jcm11226620 (PMC9692379; doi:10.3390/jcm11226620)
Supplement: Supplementary file 1 [file jcm-11-06620-s001.zip]

Archive with 1 entries (1 files):
- jcm-1963729-supplementary.pdf
